# Supplementary material for: Engineering mammalian cells for detection and treatment of cardiac injury
Source: Mol Syst Biol. 2025 Oct 10;22(1):88–101. doi: 10.1038/s44320-025-00161-x (PMC12759069; doi:10.1038/s44320-025-00161-x)
Supplement: Supplementary file 4 — Source data Fig. 1 [file 44320_2025_161_MOESM4_ESM.zip]

Archive with 5 entries (4 files):
- SD Figure 1/
- SD Figure 1/Fig. 1D.xlsx
- __MACOSX/SD Figure 1/._Fig. 1D.xlsx
- SD Figure 1/Fig. 1C.xlsx
- __MACOSX/SD Figure 1/._Fig. 1C.xlsx
