# Supplementary material for: Engineering mammalian cells for detection and treatment of cardiac injury
Source: Mol Syst Biol. 2025 Oct 10;22(1):88–101. doi: 10.1038/s44320-025-00161-x (PMC12759069; doi:10.1038/s44320-025-00161-x)
Supplement: Supplementary file 4 — Source data Fig. 1 [file 44320_2025_161_MOESM4_ESM.zip › SD Figure 1/Fig. 1D.xlsx]

## Sheet: Sheet1
			SEAP(U/L)
	RR120		2.82544	2.74898	2.75569
	Human cardiac TnI		46.8559	46.763	49.803
	Human muscle TnI		3.56191	2.88124	2.78053
	Mouse cardiac TnI		48.0782	43.2863	38.4222
