# Supplementary material for: Engineering mammalian cells for detection and treatment of cardiac injury
Source: Mol Syst Biol. 2025 Oct 10;22(1):88–101. doi: 10.1038/s44320-025-00161-x (PMC12759069; doi:10.1038/s44320-025-00161-x)
Supplement: Supplementary file 4 — Source data Fig. 1 [file 44320_2025_161_MOESM4_ESM.zip › SD Figure 1/Fig. 1C.xlsx]

## Sheet: Fig. 1C
		SEAP (U/L)
	[cTnI] ng/mL	Homodimeric			Heterodimeric
	0	13.25	13.7066	14.8155	4.15201	3.46631	2.8912
	2.34375	14.7027	14.9827	14.8943	4.77568	4.06798	3.83234
	4.6875	20.5547	19.7034	19.1595	5.64927	5.01203	3.71439
	9.375	33.1072	33.9338	37.9007	8.71609	7.96816	8.68382
	18.75	74.5966	70.2146	73.0824	23.9337	24.8008	21.8691
	37.5	159.204	138.519	144.627	52.9407	59.379	54.2843
	75	204.829	233.315	219.933	123.771	119.899	114.63
	150	293.87	270.286	316.638	171.794	161.543	167.283
	300	260.733	303.367	300.279	219.195	208.046	224.741
	600	313.25	294.139	297.523	227.563	204.865	193.465
