# Supplementary material for: Engineering mammalian cells for detection and treatment of cardiac injury
Source: Mol Syst Biol. 2025 Oct 10;22(1):88–101. doi: 10.1038/s44320-025-00161-x (PMC12759069; doi:10.1038/s44320-025-00161-x)
Supplement: Supplementary file 5 — Source data Fig. 2 [file 44320_2025_161_MOESM5_ESM.zip]

Archive with 7 entries (6 files):
- SD Figure 2/
- SD Figure 2/Fig. 2B.xlsx
- __MACOSX/SD Figure 2/._Fig. 2B.xlsx
- SD Figure 2/Fig. 2C.xlsx
- __MACOSX/SD Figure 2/._Fig. 2C.xlsx
- SD Figure 2/Fig. 2A.xlsx
- __MACOSX/SD Figure 2/._Fig. 2A.xlsx
