# Supplementary material for: Engineering mammalian cells for detection and treatment of cardiac injury
Source: Mol Syst Biol. 2025 Oct 10;22(1):88–101. doi: 10.1038/s44320-025-00161-x (PMC12759069; doi:10.1038/s44320-025-00161-x)
Supplement: Supplementary file 5 — Source data Fig. 2 [file 44320_2025_161_MOESM5_ESM.zip › SD Figure 2/Fig. 2B.xlsx]

## Sheet: Sheet1
				SEAP (U/L)
				No treatment			cTnI treatment
		Mock receptor		1.0723	1.6771	0.919942	1.1851	0.336189	1.34215
		PSV40 TropR		3.93731	5.99689	5.63204	9.85463	10.8882	11.7898
		PhPGK TropR		5.86954	5.32672	6.27063	15.5798	14.3077	16.7119
