# Supplementary material for: Engineering mammalian cells for detection and treatment of cardiac injury
Source: Mol Syst Biol. 2025 Oct 10;22(1):88–101. doi: 10.1038/s44320-025-00161-x (PMC12759069; doi:10.1038/s44320-025-00161-x)
Supplement: Supplementary file 5 — Source data Fig. 2 [file 44320_2025_161_MOESM5_ESM.zip › SD Figure 2/Fig. 2C.xlsx]

## Sheet: Sheet1
				SEAP (U/L)
				No treatment			cTnI treatment
		24h cTnI		1.6435	2.15954	1.59068	4.33889	3.59315	3.83521
		24h cTnI 48h free		4.08027	3.71439	2.35485	5.29312	3.83378	4.31625
		24h cTnI 48h cTnI free 24h cTnI		6.31112	8.00532	3.76486	13.9397	11.1834	12.2597
