# Supplementary material for: Engineering mammalian cells for detection and treatment of cardiac injury
Source: Mol Syst Biol. 2025 Oct 10;22(1):88–101. doi: 10.1038/s44320-025-00161-x (PMC12759069; doi:10.1038/s44320-025-00161-x)
Supplement: Supplementary file 5 — Source data Fig. 2 [file 44320_2025_161_MOESM5_ESM.zip › SD Figure 2/Fig. 2A.xlsx]

## Sheet: Sheet1
	[cTnI] (ng/mL)	SEAP (U/L)
	0	1.18101	1.2229	1.05787
	2.34375	1.48163	1.48818	1.54326
	4.6875	2.13186	2.5209	1.91037
	9.375	4.14254	5.36344	4.69749
	18.75	9.01352	9.78821	9.60439
	37.5	15.1387	16.8065	17.7547
	75	23.9634	25.1001	24.2648
	150	28.6679	28.371	28.6342
	300	33.3486	32.1237	31.4735
	600	28.6241	28.6547	31.889
