# Supplementary material for: Engineering mammalian cells for detection and treatment of cardiac injury
Source: Mol Syst Biol. 2025 Oct 10;22(1):88–101. doi: 10.1038/s44320-025-00161-x (PMC12759069; doi:10.1038/s44320-025-00161-x)
Supplement: Supplementary file 6 — Source data Fig. 3 [file 44320_2025_161_MOESM6_ESM.zip]

Archive with 11 entries (10 files):
- SD Figure 3/
- SD Figure 3/Fig. 3D.xlsx
- __MACOSX/SD Figure 3/._Fig. 3D.xlsx
- SD Figure 3/Fig. 3E.xlsx
- __MACOSX/SD Figure 3/._Fig. 3E.xlsx
- SD Figure 3/Fig. 3B.xlsx
- __MACOSX/SD Figure 3/._Fig. 3B.xlsx
- SD Figure 3/Fig. 3C.xlsx
- __MACOSX/SD Figure 3/._Fig. 3C.xlsx
- SD Figure 3/Fig. 3F.xlsx
- __MACOSX/SD Figure 3/._Fig. 3F.xlsx
