# Supplementary material for: Engineering mammalian cells for detection and treatment of cardiac injury
Source: Mol Syst Biol. 2025 Oct 10;22(1):88–101. doi: 10.1038/s44320-025-00161-x (PMC12759069; doi:10.1038/s44320-025-00161-x)
Supplement: Supplementary file 6 — Source data Fig. 3 [file 44320_2025_161_MOESM6_ESM.zip › SD Figure 3/Fig. 3D.xlsx]

## Sheet: Sheet1
		NLuc (RLU)
		0h			0.1h			1h			6h			24h
		33209	44149	36714	103956	117390	97331	446518	493662	481077	946666	975649	1016314	1004374	1035237	1061661
