# Supplementary material for: Engineering mammalian cells for detection and treatment of cardiac injury
Source: Mol Syst Biol. 2025 Oct 10;22(1):88–101. doi: 10.1038/s44320-025-00161-x (PMC12759069; doi:10.1038/s44320-025-00161-x)
Supplement: Supplementary file 6 — Source data Fig. 3 [file 44320_2025_161_MOESM6_ESM.zip › SD Figure 3/Fig. 3E.xlsx]

## Sheet: Sheet1
			Nluc(RLU)
		Time (h)	ON-OFF-ON			OFF-ON-OFF
		0	1.163	1.753	1.283	2.291	1.759	2.553
		8	142	145.8	153.8	77.99	82.4	88.98
		16	911.7	898.7	882.5	135.7	138.2	133.6
		24	1242	1460	1348	152.9	152	158.3
		24	6.116	3.965	4.958	2.112	2.642	2.625
		32	20.25	20.84	19.99	88.82	80.97	71.59
		40	32.83	36.51	34.06	748.6	899.5	817.2
		48	34.71	35.43	38.59	1791	1839	1822
		48	1.387	0.9512	1.444	4.983	2.767	2.687
		56	80.08	78.1	72.5	26.02	24.86	28.83
		64	860.3	896.6	842	39.17	39.42	34.44
		72	1823	1827	1601	49.43	50.92	49.78
