# Supplementary material for: Engineering mammalian cells for detection and treatment of cardiac injury
Source: Mol Syst Biol. 2025 Oct 10;22(1):88–101. doi: 10.1038/s44320-025-00161-x (PMC12759069; doi:10.1038/s44320-025-00161-x)
Supplement: Supplementary file 6 — Source data Fig. 3 [file 44320_2025_161_MOESM6_ESM.zip › SD Figure 3/Fig. 3B.xlsx]

## Sheet: Sheet1
			Nluc (RLU)
		[cTnI] (ng/mL)	FGFR2b			FGFR1			EGFR
		0	1274000	1191000	1107000	621500	597000	559900	419500	425200	432800
		0.1	1309000	1258000	1212000	536400	587900	565100	402600	419700	415500
		0.316	1514000	1445000	1202000	519600	537200	567200	398500	279500	404500
		1	1365000	1444000	1285000	560800	559900	583300	384100	374400	387700
		3.16	1873000	1870000	1811000	550100	665800	619800	435500	438600	438300
		10	1798000	2316000	2457000	678000	593800	646400	473100	456600	483600
		31.6	3820000	3858000	3977000	769300	736700	874200	504300	547100	511200
		100	6020000	5584000	5742000	964900	1043000	992700	609000	556400	589100
		316	7774000	6672000	6676000	1582000	1305000	1637000	674600	683900	730000
