# Supplementary material for: Engineering mammalian cells for detection and treatment of cardiac injury
Source: Mol Syst Biol. 2025 Oct 10;22(1):88–101. doi: 10.1038/s44320-025-00161-x (PMC12759069; doi:10.1038/s44320-025-00161-x)
Supplement: Supplementary file 6 — Source data Fig. 3 [file 44320_2025_161_MOESM6_ESM.zip › SD Figure 3/Fig. 3C.xlsx]

## Sheet: Sheet1
		[cTnI] (ng/mL)	NLuc (RLU)
		0	40904	43674	39176
		0.1	257430	262886	273677
		0.316	295298	300201	301156
		1	447319	488845	480198
		3.16	796794	831754	843882
		10	1481131	1651503	1572385
		31.6	2453483	2660895	2602610
		100	3586656	3679147	3860154
		316	3990509	4136002	4269026
		1000	4072318	4112594	3959483
