# Supplementary material for: Engineering mammalian cells for detection and treatment of cardiac injury
Source: Mol Syst Biol. 2025 Oct 10;22(1):88–101. doi: 10.1038/s44320-025-00161-x (PMC12759069; doi:10.1038/s44320-025-00161-x)
Supplement: Supplementary file 6 — Source data Fig. 3 [file 44320_2025_161_MOESM6_ESM.zip › SD Figure 3/Fig. 3F.xlsx]

## Sheet: Sheet1
		[cTnI] (ng/mL)	NLuc (RLU)
		0	4102328	4416875	5085569
		0.1	3969620	4138917	4010051
		0.316	3649552	4081022	4171445
		1	3515841	3317337	3499374
		3.16	1448126	1441151	1557430
		10	173648	175794	202857
		31.6	32501	35641	42547
		100	19698	20080	24998
		316	15002	15308	20681
		1000	13990	15122	15402
