# Supplementary material for: Engineering mammalian cells for detection and treatment of cardiac injury
Source: Mol Syst Biol. 2025 Oct 10;22(1):88–101. doi: 10.1038/s44320-025-00161-x (PMC12759069; doi:10.1038/s44320-025-00161-x)
Supplement: Supplementary file 7 — Source data Fig. 4 [file 44320_2025_161_MOESM7_ESM.zip]

Archive with 9 entries (8 files):
- SD Figure 4/
- SD Figure 4/Fig. 4C.xlsx
- __MACOSX/SD Figure 4/._Fig. 4C.xlsx
- SD Figure 4/Fig. 4E.xlsx
- __MACOSX/SD Figure 4/._Fig. 4E.xlsx
- SD Figure 4/~$Fig. 4A.xlsx
- __MACOSX/SD Figure 4/._~$Fig. 4A.xlsx
- SD Figure 4/Fig. 4A.xlsx
- __MACOSX/SD Figure 4/._Fig. 4A.xlsx
