# Supplementary material for: Engineering mammalian cells for detection and treatment of cardiac injury
Source: Mol Syst Biol. 2025 Oct 10;22(1):88–101. doi: 10.1038/s44320-025-00161-x (PMC12759069; doi:10.1038/s44320-025-00161-x)
Supplement: Supplementary file 7 — Source data Fig. 4 [file 44320_2025_161_MOESM7_ESM.zip › SD Figure 4/Fig. 4C.xlsx]

## Sheet: Sheet1
		Fibrin fiber diameter (nm)	Frenquency
		0	0
		10	0
		20	0
		30	0
		40	1
		50	0
		60	5
		70	17
		80	19
		90	19
		100	24
		110	32
		120	31
		130	30
		140	30
		150	16
		160	14
		170	2
		180	6
		190	2
		200	1
		210	1
		220	0
		230	0
		240	0
		250	0
