# Supplementary material for: Engineering mammalian cells for detection and treatment of cardiac injury
Source: Mol Syst Biol. 2025 Oct 10;22(1):88–101. doi: 10.1038/s44320-025-00161-x (PMC12759069; doi:10.1038/s44320-025-00161-x)
Supplement: Supplementary file 7 — Source data Fig. 4 [file 44320_2025_161_MOESM7_ESM.zip › SD Figure 4/Fig. 4E.xlsx]

## Sheet: Sheet1
		[TNK] ng/mL	D-dimer amont (mg)
		243	2.57223	2.51558	2.41323
		81	1.3436	1.4265	1.32017
		27	0.923728	0.94512	0.923728
		9	0.51949	0.480924	0.441963
		3	0.178531	0.172517	0.214078
		0	0.000181622	0.000185	0.00019822
