# Supplementary material for: Engineering mammalian cells for detection and treatment of cardiac injury
Source: Mol Syst Biol. 2025 Oct 10;22(1):88–101. doi: 10.1038/s44320-025-00161-x (PMC12759069; doi:10.1038/s44320-025-00161-x)
Supplement: Supplementary file 7 — Source data Fig. 4 [file 44320_2025_161_MOESM7_ESM.zip › SD Figure 4/Fig. 4A.xlsx]

## Sheet: Sheet1
		TNK (ng/mL)
			No treatment			cTnI treatment
		pSYQ267	12.6026	12.5579	12.5702	33.8434	36.1168	33.9823
		pSYQ294	7.22003	7.1021	7.1561	13.0432	19.8762	12.5745
		pSYQ326	3.24	6.81442	5.03321	11.305	20.3164	12.8108
