# Supplementary material for: Engineering mammalian cells for detection and treatment of cardiac injury
Source: Mol Syst Biol. 2025 Oct 10;22(1):88–101. doi: 10.1038/s44320-025-00161-x (PMC12759069; doi:10.1038/s44320-025-00161-x)
Supplement: Supplementary file 8 — Source data Fig. 5 [file 44320_2025_161_MOESM8_ESM.zip › SD Figure 5/Fig. 5C.xlsx]

## Sheet: Sheet1
			TNK (ng/mL)
		[cTnI] ng/mL	Native			Encapsulated
		0	4.36864	4.49929	4.94928	1.68321	3.4614	3.4106
		0.1	8.38227	8.55646	9.85563	3.4106	5.617	5.68958
		1	31.985	29.3504	34.4164	11.6919	15.6184	17.0482
		10	78.9147	76.3889	80.9106	22.3538	26.8319	30.9979
		100	71.8019	73.0503	91.1733	21.0764	29.3141	28.5085
