# Supplementary material for: Engineering mammalian cells for detection and treatment of cardiac injury
Source: Mol Syst Biol. 2025 Oct 10;22(1):88–101. doi: 10.1038/s44320-025-00161-x (PMC12759069; doi:10.1038/s44320-025-00161-x)
Supplement: Supplementary file 8 — Source data Fig. 5 [file 44320_2025_161_MOESM8_ESM.zip › SD Figure 5/Fig. 5B.xlsx]

## Sheet: Sheet1
			TNK (ng/mL)
			Cell			Capsule
		0 ng/mL cTnI	16.611	10.6038	12.8724	8.08967	7.37658	7.64555
		100 ng/mL cTnI	210.964	171.928	188.424	39.703	39.0765	38.4727
		100 ng/mL Dox pre-treatment				4.85781	5.0342	6.00913
		100 ng/mL cTnI+100 ng/mL Dox				2.5047	2.34938	2.22576
