# Supplementary material for: Engineering mammalian cells for detection and treatment of cardiac injury
Source: Mol Syst Biol. 2025 Oct 10;22(1):88–101. doi: 10.1038/s44320-025-00161-x (PMC12759069; doi:10.1038/s44320-025-00161-x)
Supplement: Supplementary file 8 — Source data Fig. 5 [file 44320_2025_161_MOESM8_ESM.zip › SD Figure 5/Fig. 5A.xlsx]

## Sheet: Sheet1
			TNK (ng/mL)
			0 ng/ml cTnI		100 ng/ml cTnI
		clone-1	28.9108	27.182	524.542	530.56
		clone-2	10.6038	12.8724	210.964	188.424
		clone-3	12.8724	5.783	127.055	124.353
		clone-4	5.16485	4.72715	72.531	67.523
		clone-5	28.426	30.3245	277.565	282.384
		clone-6	9.099	8.214	146.758	150.962
