# Supplementary material for: Engineering mammalian cells for detection and treatment of cardiac injury
Source: Mol Syst Biol. 2025 Oct 10;22(1):88–101. doi: 10.1038/s44320-025-00161-x (PMC12759069; doi:10.1038/s44320-025-00161-x)
Supplement: Supplementary file 8 — Source data Fig. 5 [file 44320_2025_161_MOESM8_ESM.zip › SD Figure 5/Fig. 5F.xlsx]

## Sheet: Sheet1
			D-dimer Con.(mg/mL)
		No cell control	0.362135	0.468128	0.643522
		0ng/ml cTnI	15.2866	17.3102	13.6301
		100ng/ml cTnI	19.2531	19.1772	23.3525
		100ng/ml cTnI+100ng/ml Dox	3.83543	1.84619	1.87195
